# Supplementary material for: Phosphorylation of tau at a single residue inhibits binding to the E3 ubiquitin ligase, CHIP
Source: Nat Commun. 2024 Sep 12;15:7972. doi: 10.1038/s41467-024-52075-1 (PMC11393453; doi:10.1038/s41467-024-52075-1)
Supplement: Supplementary file 5 — Supplementary Data S1 [file 41467_2024_52075_MOESM5_ESM.xlsx]

## Sheet: Phosphorylation Sites
Modification	AA	Site	Site on 2N4R	SLIP	m/z	z	DB Peptide	Variable Mods (for DB Peptides)	Protein Mods	Start	End
Phospho	T	55	T111	28	835.371	3	AEEAGIGDTPSLEDEAAGHVTQAR	Phospho@9=28	Phospho@55=28	47	70
Phospho	T	119	T175	67	719.688	3	IPAKTPPAPKTPPSSGEPPK	Phospho@5=67;Phospho@11=25	Phospho@119=67;Phospho@125=25	115	134
Phospho	T	125	T181	53	556.61	3	TPPAPKTPPSSGEPPK	Phospho@7=53	Phospho@125=53	119	134
Phospho	S	128	S184	13	874.391	2	TPPAPKTPPSSGEPPK	Phospho@7=41;Phospho@10=13	Phospho@125=41;Phospho@128=13	119	134
Phospho	S	135	S191	28	984.881	2	SGDRSGYSSPGSPGTPGSR	Phospho@1=28;Phospho@12=25	Phospho@135=28;Phospho@146=25	135	153
Phospho	S	143	S199	9	777.288	2	SGYSSPGSPGTPGSR	Phospho@5=9;Phospho@8=6	Phospho@143=9;Phospho@146=6	139	153
Phospho	S	146	S202	36	777.29	2	SGYSSPGSPGTPGSR	Phospho@8=36;Phospho@11=27	Phospho@146=36;Phospho@149=27	139	153
Phospho	T	149	T205	27	777.29	2	SGYSSPGSPGTPGSR	Phospho@8=36;Phospho@11=27	Phospho@146=36;Phospho@149=27	139	153
Phospho	T	156	T212	15	608.621	3	SRTPSLPTPPTREPK	Phospho@3=15;Phospho@5=28	Phospho@156=15;Phospho@158=28	154	168
Phospho	S	158	S214	43	573.782	2	TPSLPTPPTR	Phospho@3=43	Phospho@158=43	156	165
Phospho	T	161	T217	12	613.766	2	TPSLPTPPTR	Phospho@3=36;Phospho@6=12	Phospho@158=36;Phospho@161=12	156	165
Phospho	T	175	T231	-	523.792	2	VAVVRTPPK	Phospho@6	Phospho@175	170	178
Phospho	S	179	S235	18	561.947	3	VAVVRTPPKSPSSAK	Phospho@6=50;Phospho@10=18	Phospho@175=50;Phospho@179=18	170	184
Phospho	S	206	S262	11	578.785	2	SKIGSTENLK	Phospho@5=11	Phospho@206=11	202	211
Phospho	S	268	S324	-	514.248	4	CGSLGNIHHKPGGGQVEVK	Phospho@3	Phospho@268	266	284
Phospho	S	300	S356	72	829.901	2	IGSLDNITHVPGGGNK	Phospho@3=72	Phospho@300=72	298	313
Phospho	S	340	S396	38	1188.02	2	TDHGAEIVYKSPVVSGDTSPR	Phospho@11=38;Phospho@15=15	Phospho@340=38;Phospho@344=15	330	350
Phospho	S	344	S400	36	631.249	2	SPVVSGDTSPR	Phospho@5=36;Phospho@8|9	Phospho@344=36;Phospho@347|348	340	350
Phospho	S	348	S404	15	591.265	2	SPVVSGDTSPR	Phospho@9=15	Phospho@348=15	340	350
Phospho	S	360	S416	16	829.346	2	HLSNVSSTGSIDMVD	Phospho@10=16;Oxidation@13	Phospho@360=16;Oxidation@363	351	365
Supplemental Table S1. Mass Spectrometry Results

## Sheet: Ubiquitination Sites
Sample ID	Modification	AA	Site	m/z	z	DB Peptide	Variable Mods	Protein Mods	Start	End
tauC3	Phospho	S	141	737.306	2	SGYSSPGSPGTPGSR	Phospho@5=7	Phospho@141=7	137	151
tauC3	GlyGly	K	24	986.247	5	KDQGGYTMHQDQEGDTDAGLKAEEAGIGDTPSLEDEAAGHVTQAR	GlyGly@1;GlyGly@21	GlyGly@24;GlyGly@44	24	68
tauC3	GlyGly	K	44	1172.02	4	DQGGYTMHQDQEGDTDAGLKAEEAGIGDTPSLEDEAAGHVTQAR	GlyGly@20	GlyGly@44	25	68
tauC3	GlyGly	K	105	487.519	4	GAAPPGQKGQANATRIPAK	GlyGly@8	GlyGly@105	98	116
tauC3	GlyGly	K	116	458.76	4	GQANATRIPAKTPPAPK	GlyGly@11	GlyGly@116	106	122
tauC3	GlyGly	K	122	558.532	4	TPPAPKTPPSSGEPPKSGDR	GlyGly@6;GlyGly@16	GlyGly@122;GlyGly@132	117	136
tauC3	GlyGly	K	132	725.841	4	TPPSSGEPPKSGDRSGYSSPGSPGTPGSR	GlyGly@10	GlyGly@132	123	151
tauC3	GlyGly	K	166	831.962	2	TPSLPTPPTREPKK	GlyGly@13	GlyGly@166	154	167
tauC3	GlyGly	K	176	490.928	3	TPPKSPSSAKSR	GlyGly@4;GlyGly@10	GlyGly@176;GlyGly@182	173	184
tauC3	GlyGly	K	182	490.928	3	TPPKSPSSAKSR	GlyGly@4;GlyGly@10	GlyGly@176;GlyGly@182	173	184
tauC3	GlyGly	K	196	698.72	3	LQTAPVPMPDLKNVKSK	GlyGly@12;GlyGly@15	GlyGly@196;GlyGly@199	185	201
tauC3	GlyGly	K	199	698.72	3	LQTAPVPMPDLKNVKSK	GlyGly@12;GlyGly@15	GlyGly@196;GlyGly@199	185	201
tauC3	GlyGly	K	201	492.259	4	SKIGSTENLKHQPGGGK	GlyGly@2;GlyGly@10	GlyGly@201;GlyGly@209	200	216
tauC3	GlyGly	K	209	492.259	4	SKIGSTENLKHQPGGGK	GlyGly@2;GlyGly@10	GlyGly@201;GlyGly@209	200	216
tauC3	GlyGly	K	216	816.111	3	IGSTENLKHQPGGGKVQIINK	GlyGly@8;GlyGly@15	GlyGly@209;GlyGly@216	202	222
tauC3	GlyGly	K	222	685.723	3	VQIINKKLDLSNVQSK	GlyGly@6;GlyGly@7	GlyGly@222;GlyGly@223	217	232
tauC3	GlyGly	K	223	685.723	3	VQIINKKLDLSNVQSK	GlyGly@6;GlyGly@7	GlyGly@222;GlyGly@223	217	232
tauC3	GlyGly	K	232	712.352	3	LDLSNVQSKCGSKDNIK	GlyGly@9;GlyGly@13	GlyGly@232;GlyGly@236	224	240
tauC3	GlyGly	K	236	712.352	3	LDLSNVQSKCGSKDNIK	GlyGly@9;GlyGly@13	GlyGly@232;GlyGly@236	224	240
tauC3	GlyGly	K	240	670.363	4	DNIKHVPGGGSVQIVYKPVDLSK	GlyGly@4;GlyGly@17	GlyGly@240;GlyGly@253	237	259
tauC3	GlyGly	K	253	670.363	4	DNIKHVPGGGSVQIVYKPVDLSK	GlyGly@4;GlyGly@17	GlyGly@240;GlyGly@253	237	259
tauC3	GlyGly	K	259	656.611	4	HVPGGGSVQIVYKPVDLSKVTSK	GlyGly@13;GlyGly@19	GlyGly@253;GlyGly@259	241	263
tauC3	GlyGly	K	263	524.468	5	VTSKCGSLGNIHHKPGGGQVEVK	GlyGly@4;GlyGly@14	GlyGly@263;GlyGly@273	260	282
tauC3	GlyGly	K	273	524.468	5	VTSKCGSLGNIHHKPGGGQVEVK	GlyGly@4;GlyGly@14	GlyGly@263;GlyGly@273	260	282
tauC3	GlyGly	K	285	417.884	3	SEKLDFKDR	GlyGly@3=31	GlyGly@285=31	283	291
tauC3	GlyGly	K	295	595.071	4	VQSKIGSLDNITHVPGGGNKK	GlyGly@4;GlyGly@20	GlyGly@295;GlyGly@311	292	312
tauC3	GlyGly	K	311	595.071	4	VQSKIGSLDNITHVPGGGNKK	GlyGly@4;GlyGly@20	GlyGly@295;GlyGly@311	292	312
tauC3	GlyGly	K	317	629.85	2	IETHKLTFR	GlyGly@5	GlyGly@317	313	321
tauC3	GlyGly	K	327	881.447	3	AKTDHGAEIVYKSPVVSGDTSPR	GlyGly@2;GlyGly@12	GlyGly@327;GlyGly@337	326	348
tauC3	GlyGly	K	337	583.041	4	TDHGAEIVYKSPVVSGDTSPR	GlyGly@10	GlyGly@337	328	348
p.tauC3	Phospho	T	39	979.433	5	KDQGGYTMHQDQEGDTDAGLKAEEAGIGDTPSLEDEAAGHVTQAR	Phospho@16=8;GlyGly@1|21	Phospho@39=8;GlyGly@24|44	24	68
p.tauC3	Phospho	S	55	931.002	5	DQGGYTMHQDQEGDTDAGLKAEEAGIGDTPSLEDEAAGHVTQAR	Phospho@31=20	Phospho@55=20	25	68
p.tauC3	Phospho	T	117	599.985	3	GQANATRIPAKTPPAPK	Phospho@12=20	Phospho@117=20	106	122
p.tauC3	Phospho	T	123	721.656	3	TPPAPKTPPSSGEPPKSGDR	Phospho@7=35;Phospho@10|11	Phospho@123=35;Phospho@126|127	117	136
p.tauC3	Phospho	S	133	982.749	3	TPPSSGEPPKSGDRSGYSSPGSPGTPGSR	Phospho@11=21;Phospho@22=18	Phospho@133=21;Phospho@144=18	123	151
p.tauC3	Phospho	S	141	777.288	2	SGYSSPGSPGTPGSR	Phospho@5=12;Phospho@8=18	Phospho@141=12;Phospho@144=18	137	151
p.tauC3	Phospho	S	144	982.749	3	TPPSSGEPPKSGDRSGYSSPGSPGTPGSR	Phospho@11=21;Phospho@22=18	Phospho@133=21;Phospho@144=18	123	151
p.tauC3	Phospho	T	147	777.288	2	SGYSSPGSPGTPGSR	Phospho@11=11;Phospho@4|5	Phospho@147=11;Phospho@140|141	137	151
p.tauC3	Phospho	T	154	912.428	2	SRTPSLPTPPTREPK	Phospho@3=15;Phospho@8|11	Phospho@154=15;Phospho@159|162	152	166
p.tauC3	Phospho	S	156	573.782	2	TPSLPTPPTR	Phospho@3=29	Phospho@156=29	154	163
p.tauC3	Phospho	T	159	500.921	3	TPSLPTPPTREPK	Phospho@6=11	Phospho@159=11	154	166
p.tauC3	Phospho	T	173	842.417	2	VAVVRTPPKSPSSAK	Phospho@6=52;Phospho@10=9	Phospho@173=52;Phospho@177=9	168	182
p.tauC3	Phospho	S	177	842.417	2	VAVVRTPPKSPSSAK	Phospho@6=52;Phospho@10=9	Phospho@173=52;Phospho@177=9	168	182
p.tauC3	Phospho	S	179	842.416	2	VAVVRTPPKSPSSAK	Phospho@6=25;Phospho@12=7	Phospho@173=25;Phospho@179=7	168	182
p.tauC3	Phospho	S	204	606.636	3	SKIGSTENLKHQPGGGK	Phospho@5=9	Phospho@204=9	200	216
p.tauC3	Phospho	S	266	514.494	4	CGSLGNIHHKPGGGQVEVK	Phospho@3	Phospho@266	264	282
p.tauC3	Phospho	S	298	829.899	2	IGSLDNITHVPGGGNK	Phospho@3=75	Phospho@298=75	296	311
p.tauC3	Phospho	S	338	765.694	3	TDHGAEIVYKSPVVSGDTSPR	Phospho@11=41	Phospho@338=41	328	348
p.tauC3	Phospho	S	346	1205.06	2	TDHGAEIVYKSPVVSGDTSPR	GlyGly@10;Phospho@19=10	GlyGly@337;Phospho@346=10	328	348
p.tauC3	GlyGly	K	24	986.245	5	KDQGGYTMHQDQEGDTDAGLKAEEAGIGDTPSLEDEAAGHVTQAR	GlyGly@1;GlyGly@21	GlyGly@24;GlyGly@44	24	68
p.tauC3	GlyGly	K	44	937.817	5	DQGGYTMHQDQEGDTDAGLKAEEAGIGDTPSLEDEAAGHVTQAR	GlyGly@20	GlyGly@44	25	68
p.tauC3	GlyGly	K	90	481.595	3	GADGKTKIATPR	GlyGly@5;GlyGly@7	GlyGly@90;GlyGly@92	86	97
p.tauC3	GlyGly	K	92	481.595	3	GADGKTKIATPR	GlyGly@5;GlyGly@7	GlyGly@90;GlyGly@92	86	97
p.tauC3	GlyGly	K	105	513.267	3	GAAPPGQKGQANATR	GlyGly@8	GlyGly@105	98	112
p.tauC3	GlyGly	K	116	611.343	3	GQANATRIPAKTPPAPK	GlyGly@11	GlyGly@116	106	122
p.tauC3	GlyGly	K	122	567.966	3	TPPAPKTPPSSGEPPK	GlyGly@6	GlyGly@122	117	132
p.tauC3	GlyGly	K	132	994.11	3	TPPSSGEPPKSGDRSGYSSPGSPGTPGSR	GlyGly@10;Phospho@11|15|18|19	GlyGly@132;Phospho@133|137|140|141	123	151
p.tauC3	GlyGly	K	166	831.963	2	TPSLPTPPTREPKK	GlyGly@13	GlyGly@166	154	167
p.tauC3	GlyGly	K	176	573.305	3	VAVVRTPPKSPSSAK	Phospho@6=40;GlyGly@9	Phospho@173=40;GlyGly@176	168	182
p.tauC3	GlyGly	K	182	479.569	3	TPPKSPSSAKSR	Phospho@5=9;GlyGly@10=60	Phospho@177=9;GlyGly@182=60	173	184
p.tauC3	GlyGly	K	196	698.718	3	LQTAPVPMPDLKNVKSK	GlyGly@12;GlyGly@15	GlyGly@196;GlyGly@199	185	201
p.tauC3	GlyGly	K	199	698.718	3	LQTAPVPMPDLKNVKSK	GlyGly@12;GlyGly@15	GlyGly@196;GlyGly@199	185	201
p.tauC3	GlyGly	K	201	492.259	4	SKIGSTENLKHQPGGGK	GlyGly@2;GlyGly@10	GlyGly@201;GlyGly@209	200	216
p.tauC3	GlyGly	K	209	492.259	4	SKIGSTENLKHQPGGGK	GlyGly@2;GlyGly@10	GlyGly@201;GlyGly@209	200	216
p.tauC3	GlyGly	K	216	612.335	4	IGSTENLKHQPGGGKVQIINK	GlyGly@8;GlyGly@15	GlyGly@209;GlyGly@216	202	222
p.tauC3	GlyGly	K	222	685.724	3	VQIINKKLDLSNVQSK	GlyGly@6;GlyGly@7	GlyGly@222;GlyGly@223	217	232
p.tauC3	GlyGly	K	223	685.724	3	VQIINKKLDLSNVQSK	GlyGly@6;GlyGly@7	GlyGly@222;GlyGly@223	217	232
p.tauC3	GlyGly	K	232	712.351	3	LDLSNVQSKCGSKDNIK	GlyGly@9;GlyGly@13	GlyGly@232;GlyGly@236	224	240
p.tauC3	GlyGly	K	236	712.351	3	LDLSNVQSKCGSKDNIK	GlyGly@9;GlyGly@13	GlyGly@232;GlyGly@236	224	240
p.tauC3	GlyGly	K	240	536.492	5	DNIKHVPGGGSVQIVYKPVDLSK	GlyGly@4;GlyGly@17	GlyGly@240;GlyGly@253	237	259
p.tauC3	GlyGly	K	253	1047.57	2	HVPGGGSVQIVYKPVDLSK	GlyGly@13	GlyGly@253	241	259
p.tauC3	GlyGly	K	259	656.611	4	HVPGGGSVQIVYKPVDLSKVTSK	GlyGly@13;GlyGly@19	GlyGly@253;GlyGly@259	241	263
p.tauC3	GlyGly	K	263	524.468	5	VTSKCGSLGNIHHKPGGGQVEVK	GlyGly@4;GlyGly@14	GlyGly@263;GlyGly@273	260	282
p.tauC3	GlyGly	K	273	524.468	5	VTSKCGSLGNIHHKPGGGQVEVK	GlyGly@4;GlyGly@14	GlyGly@263;GlyGly@273	260	282
p.tauC3	GlyGly	K	282	637.566	4	CGSLGNIHHKPGGGQVEVKSEK	GlyGly@10;GlyGly@19	GlyGly@273;GlyGly@282	264	285
p.tauC3	GlyGly	K	285	683.342	2	SEKLDFKDR	GlyGly@3;GlyGly@7	GlyGly@285;GlyGly@289	283	291
p.tauC3	GlyGly	K	289	675.362	2	LDFKDRVQSK	GlyGly@4	GlyGly@289	286	295
p.tauC3	GlyGly	K	295	1189.13	2	VQSKIGSLDNITHVPGGGNKK	GlyGly@4;GlyGly@20	GlyGly@295;GlyGly@311	292	312
p.tauC3	GlyGly	K	311	1189.13	2	VQSKIGSLDNITHVPGGGNKK	GlyGly@4;GlyGly@20	GlyGly@295;GlyGly@311	292	312
p.tauC3	GlyGly	K	312	509.474	5	IGSLDNITHVPGGGNKKIETHK	GlyGly@16;GlyGly@17	GlyGly@311;GlyGly@312	296	317
p.tauC3	GlyGly	K	317	425.983	4	IETHKLTFRENAK	GlyGly@5	GlyGly@317	313	325
p.tauC3	GlyGly	K	325	501.257	4	ENAKAKTDHGAEIVYK	GlyGly@4;GlyGly@6	GlyGly@325;GlyGly@327	322	337
p.tauC3	GlyGly	K	327	661.338	4	AKTDHGAEIVYKSPVVSGDTSPR	GlyGly@2;GlyGly@12	GlyGly@327;GlyGly@337	326	348
p.tauC3	GlyGly	K	337	1205.06	2	TDHGAEIVYKSPVVSGDTSPR	GlyGly@10;Phospho@19=10	GlyGly@337;Phospho@346=10	328	348
