# Supplementary material for: Phosphorylation of tau at a single residue inhibits binding to the E3 ubiquitin ligase, CHIP
Source: Nat Commun. 2024 Sep 12;15:7972. doi: 10.1038/s41467-024-52075-1 (PMC11393453; doi:10.1038/s41467-024-52075-1)
Supplement: Supplementary file 6 — Source data [file 41467_2024_52075_MOESM6_ESM.xlsx]

## Sheet: 1B
raw luminescence
		DMSO			OA (30 nM)
CTRL	30.6711	48.2038	46.0293	132.651	135.369	132.379
FL	2932.55	2795.82	2419.89	4901.16	5372.1	4773.67
tauC3	13993	12107.9	12529.5	9531.45	9368.76	9505.08
fold change
		DMSO			30nM OA
CTRL	0.0112924	0.0177475	0.0169469	0.0488391	0.0498398	0.048739
FL	1.0797	1.02936	0.890946	1.80449	1.97788	1.75756
421D	5.1519	4.45785	4.61307	3.50926	3.44936	3.49955

## Sheet: 1C
raw abs450
tau (µM)	tau			p.tau			tauC3			p.tauC3
50	3.0863	3.0065	3.0562	3.2691	3.2756	3.2753	3.364	3.4188	3.4509	3.4289	3.4969	3.5967
16.6667	2.3594	2.4411	2.5301	3.0752	3.0637	3.0705	3.273	3.2867	3.3155	3.1158	3.2587	3.3948
5.55556	1.7994	1.6169	1.473	2.792	2.8233	2.7966	3.3347	3.2645	3.2438	2.8683	3.2806	3.0828
1.85185	0.7189	0.7439	1.0034	2.427	2.4638	2.4319	3.209	3.14	3.1399	2.648	2.4289	2.5493
0.617284	0.5072	0.4293	0.375	1.8944	1.8278	1.8016	2.6784	2.6668	2.7079	1.6116	1.573	1.5901
0.205761	0.2478	0.2776	0.2555	1.1651	1.1841	1.1573	1.5115	1.697	1.9008	0.9807	0.9978	1.145
0.0685871	0.1562	0.1241	0.1315	0.5465	0.5424	0.5387	0.8756	0.8931	1.0514	0.5603	0.5692	0.7251
0.0228624	0.0565	0.0186	0.0346	0.2711	0.2626	0.2447	0.4513	0.4466	0.4917	0.3431	0.3358	0.4853
0.00762079	0.0732	0.0698	0.069	0.1612	0.1534	0.1417	0.247	0.2254	0.202	0.2222	0.2146	0.1975
0.00254026	0.0715	0.0628	0.0704	0.0752	0.0773	0.076	0.1348	0.1118	0.1146	0.1536	0.1388	0.1786
0.00084675	0.0377	0.0349	0.0366	0.0122	0.1821	0.021	0.0132	0.0441	0.0476	0.0965	0.0926	0.0926
0.00028225	0.0223	0.02	0.0214	0.1542	0.1385	0.1851	0.024	0.0312	0.0317	0.0345	0.0485	0.0428
baseline corrected
tau (µM)		tau			p.tau			tauC3			p.tauC3
50	101.201	98.5845	100.214	99.8707	100.069	100.06	98.6154	100.222	101.163	97.7591	99.6978	102.543
16.6667	77.3658	80.0448	82.9632	93.947	93.5957	93.8035	95.9477	96.3493	97.1936	88.8325	92.9066	96.7869
5.55556	59.0032	53.0189	48.3004	85.2953	86.2515	85.4358	97.7564	95.6985	95.0917	81.7762	93.531	87.8917
1.85185	23.5731	24.3928	32.902	74.1446	75.2688	74.2943	94.0715	92.0488	92.0459	75.4954	69.2488	72.6814
0.617284	16.6313	14.0769	12.2964	57.8737	55.8391	55.0387	78.5171	78.177	79.3818	45.9473	44.8468	45.3343
0.205761	8.12548	9.10263	8.37796	35.5937	36.1741	35.3554	44.3095	49.7474	55.7218	27.9601	28.4476	32.6443
0.0685871	5.12187	4.0693	4.31195	16.6955	16.5703	16.4572	25.6681	26.1811	30.8217	15.9743	16.2281	20.6728
0.0228624	1.85266	0.609903	1.13455	8.28208	8.0224	7.47556	13.2298	13.092	14.4141	9.7819	9.57377	13.8361
0.00762079	2.40026	2.28877	2.26254	4.92464	4.68635	4.32892	7.24078	6.60758	5.92161	6.335	6.11832	5.63079
0.00254026	2.34452	2.05924	2.30845	2.29735	2.36151	2.32179	3.95165	3.27741	3.35949	4.37919	3.95723	5.09195
0.00084675	1.2362	1.14439	1.20013	0.372709	5.56314	0.641548	0.386957	1.29279	1.39539	2.75125	2.64006	2.64006
0.00028225	0.731227	0.655809	0.701716	4.71079	4.23116	5.65479	0.703558	0.914625	0.929283	0.983607	1.38275	1.22024

## Sheet: 1D
Kd (uM)
tau	p.tau	tauC3	p.tauC3
5.98	0.4334	0.219	0.621
6.428	0.4643	0.1973	0.759
6.346	0.4707	0.1606	0.7241
transformed Kd (nM)
tau	p.tau	tauC3	p.tauC3
5980	433.4	219	621
6428	464.3	197.3	759
6346	470.7	160.6	724.1

## Sheet: 2B
raw luminescence
	CTRL	NTD	PRR	R1	R2	R3	R4	421D	FL
	89.8296	14988	7769.65	11553.7	12196.8	4093.58	3712.7	12748.5	4509.66
OA 30nM	81.167	19029	8273.02	13148.2	11523.8	4052.44	3214.33	10176.2	3648.27
	104.042	25339.7	9246.62	14414.8	17635.7	4104.95	3037.83	12181.4	4750.86
	18.9044	9885.9	2517.39	6905.55	8370.61	1803	1357.14	22838.1	2496.28
DMSO	30.8154	12894	2623.37	8585.42	9026	2033.5	1627.17	26205.6	2854.83
	32.5752	12181.8	3009.54	9510.83	8526	2450.26	1869.86	24813.2	3366.19
Δluminescence (OA-DMSO)
	CTRL	NTD	PRR	R1	R2	R3	R4	421D	FL
	62.398	3334.16	5052.88	3219.79	3555.91	1998	2094.64	-11870.5	1603.89
	53.7353	7375.14	5556.26	4814.25	2882.94	1956.85	1596.27	-14442.7	742.504
	76.6099	13685.9	6529.85	6080.89	8994.82	2009.37	1419.77	-12437.6	1845.09

## Sheet: 2C
Tm(app) from DSF curves
CHIP	+ HSP70 WT	+ HSP70 T636E	+ HSP70 pT636
41.7	44.59	43.67	42.79
41.7	44.51	43.52	43.42
41.45	44.09	43.33	43.04
41.88	44.41	43.02	42.89
ΔTm(app)	+ HSP70 WT	+ HSP70 T636E	+ HSP70 pT636
	2.9075	1.9875	1.1075
	2.8275	1.8375	1.7375
	2.4075	1.6475	1.3575
	2.7275	1.3375	1.2075

## Sheet: 2D
Tm(app) from DSF curves
CHIP	+ tauC3 WT	+ tauC3 S416E	+ tauC3 pS416
41.7	47.41	45.03	44.93
41.7	47.33	45.11	44.78
41.45	47.41	45.08	44.99
41.88	47.3	44.95	44.85
ΔTm(app)	+ tauC3 WT	+ tauC3 S416E	+ tauC3 pS416
	5.7275	3.3475	3.2475
	5.6475	3.4275	3.0975
	5.7275	3.3975	3.3075
	5.6175	3.2675	3.1675

## Sheet: 2E
fluorescence polarization values
competition
	peptide	tauC3(WT)				tauC3(S416E)				tauC3(pS416)				HSP70(WT)				HSP70(T636E)				HSP70(pT636)
	100	-4	1	3	4	24	28	32	25	32	36	31	35	30	38	38	37	59	73	74	71	93	103	101	96
	33.3333	0	8	10	9	49	58	55	53	68	63	62	66	69	76	75	73	100	104	108	104	129	127	126	123
	11.1111	17	26	27	26	88	96	99	94	97	99	96	97	105	111	107	110	117	128	128	126	138	142	140	139
	3.7037	49	58	55	56	122	119	124	125	121	119	123	123	133	133	134	138	135	139	142	141	152	146	152	151
	1.23457	151	111	102	101	137	143	139	133	138	139	135	129	144	147	139	139	137	144	141	141	150	152	153	145
	0.411523	132	139	129	130	146	149	142	141	148	151	140	139	154	154	146	146	140	145	142	139	156	155	149	150
	0.137174	129	144	142	142	151	150	150	146	152	149	149	147	152	153	147	148	143	145	143	146	150	153	152	152
	0.045725	138	145	145	151	149	147	148	149	153	153	151	152	153	150	149	150	145	147	147	149	150	148	152	152
	0.015242	145	146	147	150	155	155	147	149	154	154	152	149	153	153	147	150	142	144	145	154	152	154	149	151
	0.005081	152	148	151	153	156	151	149	152	151	155	154	154	161	150	151	153	145	147	150	151	157	151	153	152
	0.001694	145	152	153	150	151	151	150	151	149	154	153	149	153	150	150	149	149	150	149	150	149	154	152	150
	0	145	149	150	156	155	150	154	154	152	150	151	153	150	149	147	150	149	144	149	151	150	149	151	152

## Sheet: 2F
Ki calculations from competition fluorescence polarization (nM)
tauC3 WT	tauC3 S416E	tauC3 pS416	HSP70 WT	HSP70 T636E	HSP70 pT636
401	2125	2129	3629	7569	16318.6
376	2495	2644	5065	7921	18692
426	3340	2821	4395	9912	16318
451	3575	2934	4278	10944	18230

## Sheet: 2G
raw abs450
conc (uM):	50	16.6667	5.55556	1.85185	0.617284	0.205761	0.0685871	0.0228624	0.00762079	0.00254026	0.00084675	0.00028225
background	0.063	0.0562	0.0543	0.0518	0.0477	0.0506	0.0459	0.0464	0.0479	0.0458	0.0602	0.0462
	3.2585	3.2753	3.2307	3.2033	3.0143	2.4469	1.401	0.9152	0.5387	0.4379	0.2819	0.2353
tauC3 WT	3.3483	3.3103	3.2551	3.2472	3.1122	2.1544	1.4788	0.8905	0.4953	0.3527	0.3204	0.2457
	3.3793	3.2961	3.283	3.1398	3.0484	2.4898	1.6177	0.7925	0.4123	0.2958	0.2213	0.2747
background	0.0643	0.0473	0.0456	0.0479	0.0448	0.0448	0.0433	0.0441	0.0468	0.0473	0.0481	0.0593
	2.4467	2.288	2.1375	1.7897	1.1908	0.8157	0.4526	0.3302	0.2277	0.3305	0.2121	0.2034
tauC3 S416E	2.3065	2.2938	2.1845	1.5381	1.1963	0.8193	0.4362	0.3707	0.252	0.534	0.2669	0.223
	2.37	2.3732	2.1927	1.6583	1.3365	0.6257	0.46	0.325	0.2619	0.2407	0.1822	0.2443
background subtracted and normalized
[tau] (µM)	tauC3 WT			tauC3 S416E
50	97.8504	100.6	101.549	103.13	97.0607	99.8095
16.6667	98.573	99.6448	99.21	96.9958	97.2469	100.684
5.55556	97.2655	98.0127	98.867	90.5545	92.5891	92.944
1.85185	96.503	97.8473	94.5586	75.3993	64.508	69.7113
0.617284	90.8412	93.839	91.8854	49.6082	49.8463	55.9153
0.205761	73.3778	64.4211	74.6915	33.3708	33.5267	25.1461
0.0685871	41.4949	43.8773	48.1306	17.7178	17.0079	18.0382
0.0228624	26.6038	25.8474	22.8466	12.3847	14.1379	12.1596
0.00762079	15.0289	13.7	11.1584	7.83083	8.88273	9.31129
0.00254026	12.0066	9.39768	7.65533	12.2592	21.0684	8.37193
0.00084675	6.78874	7.96766	4.93309	7.09926	9.47145	5.80494
0.00028225	5.79049	6.10895	6.99697	6.23783	7.08627	8.00831

## Sheet: 2H
Kd (uM)
tauC3 WT	tauC3 S416E
0.09302	0.7214
0.1069	0.8801
0.08263	0.7481
transformed Kd (nM)
tauC3 WT	tauC3 S416E
93.02	721.4
106.9	880.1
82.63	748.1

[truncated: 20 more sheets: 3A, 3E, 3G, 3H, 4E, 4F, 4G, 5B, 5C, 5D, 6A, 6C, S1G, S2C, S3A, S3B, S3C, S3D, S4C, Primers used in study]
